# Supplementary material for: Beyond the Gender of the Livestock Holder: Learnings from Intersectional Analyses of PPR Vaccine Value Chains in Nepal, Senegal, and Uganda
Source: Animals (Basel). 2022 Jan 20;12(3):241. doi: 10.3390/ani12030241 (PMC8833455; doi:10.3390/ani12030241)
Supplement: Supplementary file 1 [file animals-12-00241-s001.zip]

Archive with 1 entries (1 files):
- animals-1458297-supplementary.pdf
